# Supplementary material for: Acute Poisoning in Children Presenting to the Pediatric Emergency Department: An Epidemiologic Study and the Impact of the SARS-CoV-2 Pandemic
Source: Medicina (Kaunas). 2025 Aug 22;61(9):1507. doi: 10.3390/medicina61091507 (PMC12471646; doi:10.3390/medicina61091507)
Supplement: Supplementary file 1 [file medicina-61-01507-s001.zip]

Archive with 1 entries (1 files):
- medicina-3759164-supplementary.pdf
